# Supplementary material for: CD74 Promotes a Pro-Inflammatory Tumor Microenvironment by Inducing S100A8 and S100A9 Secretion in Pancreatic Cancer
Source: Int J Mol Sci. 2023 Aug 20;24(16):12993. doi: 10.3390/ijms241612993 (PMC10455843; doi:10.3390/ijms241612993)
Supplement: Supplementary file 1 [file ijms-24-12993-s001.zip]

Archive with 1 entries (1 files):
- ijms-2538025-supplementary.pdf
